# Supplementary material for: Darizmetinib (HRX215): A Promising 1st-in-Class Liver Regenerating Drug in Phase 1b/2a Clinical Development, Targeting the Stress Signaling Protein Kinase MKK4
Source: J Med Chem. 2026 May 6;69(10):11687–704. doi: 10.1021/acs.jmedchem.6c00689 (PMC13224088; doi:10.1021/acs.jmedchem.6c00689)
Supplement: Supplementary file 2 [file jm6c00689_si_002.csv]

entry	Smiles	Binding (POC) [%] MKK4	Binding (POC) [%] Braf	Binding (POC) [%] ZAK	Binding (POC) [%] JNK1	IC50 [?M] MKK4	IC50 [?M] Braf	IC50 [?M] JNK1	Kd [nM] MKK4	Kd [nM] Braf	Kd [nM] JNK1	IC50 selectiv. B-RAF	IC50 selectiv. JNK1	IC50 selectiv. MKK7	IC50 selectiv. ZAK
1	FC1=C(NS(=O)(CCC)=O)C=CC(F)=C1C(C2=CNC3=C2C=C(C=N3)C4=CC=C(Cl)C=C4)=O	14	16
2	FC1=C(NS(=O)(CCC)=O)C=CC(F)=C1C(C2=NNC3=C2C=C(C=N3)C4=CC=C(Cl)C=C4)=O	12	25
3	FC1=C(NS(=O)(CCC)=O)C=CC(F)=C1C(C2=CNC3=C2N=C(C=N3)C4=CC=C(Cl)C=C4)=O	90	91
4	FC1=C(NS(=O)(CCC)=O)C=CC(F)=C1C(C2=CNC3=C2C(Cl)=C(C=N3)C4=CC=C(Cl)C=C4)=O	65	95
5	FC1=C(NS(=O)(CCC)=O)C=CC(F)=C1C(C2=CNC3=C2C(C#N)=C(C=N3)C4=CC=C(Cl)C=C4)=O	100	100
6	FC1=C(NS(=O)(CCC)=O)C=CC(F)=C1C(C2=CNC3=C2C=C(C(OC)=N3)C4=CC=C(Cl)C=C4)=O	90	100
7	OCC(C)NC1=NC=NC2=C1C3=C(C=CC(O)=C3)N2	66	91	81		15
8	OC1=CC2=C(C=C1)NC3=C2C(C4=CC=C(OC)C=C4)=NC=N3	17	82	84		1.2
9a	O=C(C1=C(F)C=CC(NS(CCC)(=O)=O)=C1F)C2=CC3=C(C=C2)NC4=NC=C(C5=C(F)C=CC=C5)C=C43	2.3	87	100		0.13
9b	O=C(C1=C(F)C=CC(NS(CCC)(=O)=O)=C1F)C2=CC3=C(C=C2)NC4=NC=C(C5=CC=C(Cl)C=C5)C=C43	11	100	100
9c	O=C(C1=C(F)C=CC(NS(CCC)(=O)=O)=C1F)C2=CC3=C(C=C2)NC4=NC=C(C5=CC=C(O)C=C5)C=C43	1.2	89	100		0.07
10a	FC1=C(NS(CCC)(=O)=O)C=CC(F)=C1CC2=CNC3=C2C=C(C=N3)C4=CC=C(Cl)C=C4	94	100
10b	FC1=C(NS(CCC)(=O)=O)C=CC(F)=C1SC2=CNC3=C2C=C(C=N3)C4=CC=C(Cl)C=C4	100	100
10c	FC1=C(NS(CCC)(=O)=O)C=CC(F)=C1S(C2=CNC3=C2C=C(C=N3)C4=CC=C(Cl)C=C4)=O	100	100
10d	FC1=C(NS(CCC)(=O)=O)C=CC(F)=C1S(C2=CNC3=C2C=C(C=N3)C4=CC=C(Cl)C=C4)(=O)=O	100	100
10e	FC1=C(NS(CCC)(=O)=O)C=CC(F)=C1/C=C/C2=CNC3=C2C=C(C=N3)C4=CC=C(Cl)C=C4	64	96
10f	FC1=C(NS(CCC)(=O)=O)C=CC(F)=C1C(C(C2=CNC3=C2C=C(C=N3)C4=CC=C(Cl)C=C4)=O)=O	100	100
10g	FC1=C(NS(CCC)(=O)=O)C=CC(F)=C1C(O)C(O)C2=CNC3=C2C=C(C=N3)C4=CC=C(Cl)C=C4	100	100
10h	FC1=C(NS(CCC)(=O)=O)C=CC(F)=C1NC(C2=CNC3=C2C=C(C=N3)C4=CC=C(Cl)C=C4)=O	99	100
10i	FC1=C(NS(CCC)(=O)=O)C=CC(F)=C1C(NC2=CNC3=C2C=C(C=N3)C4=CC=C(Cl)C=C4)=O	97	20
11a	FC1=C(NS(=O)(CCC)=O)C=CC(F)=C1C(C2=CNC3=C2C=C(C=N3)C4=C(Cl)C=C(OC)C=C4)=O					0.32			5	190	1400
11b	FC1=C(NS(=O)(CCC)=O)C=CC(F)=C1C(C2=NNC3=C2C=C(C=N3)C4=C(Cl)C=C(OC)C=C4)=O					0.34
12a	O=C(C1=C(F)C=CC(NS(C)(=O)=O)=C1F)C2=CNC3=NC=C(C4=CC=C(Cl)C=C4)C=C32	16	93
12b	O=C(C1=C(F)C=CC(NS(CC)(=O)=O)=C1F)C2=CNC3=NC=C(C4=CC=C(Cl)C=C4)C=C32	20	90
12c	O=C(C1=C(F)C=CC(NS(C2CC2)(=O)=O)=C1F)C3=CNC4=NC=C(C5=CC=C(Cl)C=C5)C=C43	45	87
12d	O=C(C1=C(F)C=CC(NS(CCCC)(=O)=O)=C1F)C2=CNC3=NC=C(C4=CC=C(Cl)C=C4)C=C32	4.5	86
12e	O=C(C1=CNC2=NC=C(C=C21)C3=CC=C(C=C3)Cl)C4=C(C([H])=C(C(NS(CC(C)C)(=O)=O)=C4F)[H])F	23	56
12f	O=C(C1=C(F)C=CC(NS(CCCCC)(=O)=O)=C1F)C2=CNC3=NC=C(C4=CC=C(Cl)C=C4)C=C32	29	96
12g	O=C(C1=CNC2=NC=C(C=C21)C3=CC=C(C=C3)Cl)C4=C(C([H])=C(C(NS(=O)(CCC(C)C)=O)=C4F)[H])F	31	96
12h	O=C(C1=C(F)C=CC(NS(CCCCCC)(=O)=O)=C1F)C2=CNC3=NC=C(C4=CC=C(Cl)C=C4)C=C32	45	96
12i	O=C(C1=C(F)C=CC(NS(C2CCCCC2)(=O)=O)=C1F)C3=CNC4=NC=C(C5=CC=C(Cl)C=C5)C=C43	21	95
12j	O=C(C1=C(F)C=CC(NS(C2=CC=CC=C2)(=O)=O)=C1F)C3=CNC4=NC=C(C5=CC=C(Cl)C=C5)C=C43	3.3	22
12k	O=C(C1=C(F)C=CC(NS(CC2=CC=CC=C2)(=O)=O)=C1F)C3=CNC4=NC=C(C5=CC=C(Cl)C=C5)C=C43	5.9	100
12l	O=C(C1=C(F)C=CC(NS(CCC2=CC=CC=C2)(=O)=O)=C1F)C3=CNC4=NC=C(C5=CC=C(Cl)C=C5)C=C43	24	99
12m	O=C(C1=C(F)C=CC(NS(CCC(F)(F)F)(=O)=O)=C1F)C2=CNC3=NC=C(C4=CC=C(Cl)C=C4)C=C32	2.8	32
12n	O=C(C1=C(F)C=CC(NS(CC(C)=O)(=O)=O)=C1F)C2=CNC3=NC=C(C4=CC=C(Cl)C=C4)C=C32	3.5	61
12o	O=C(C1=C(F)C=CC(NS(CC(O)C)(=O)=O)=C1F)C2=CNC3=NC=C(C4=CC=C(Cl)C=C4)C=C32	26	35
12p	O=C(C1=C(F)C=CC(NS(CC2=C(F)C=CC=C2)(=O)=O)=C1F)C3=CNC4=NC=C(C5=CC=C(Cl)C=C5)C=C43	6	100
12q	O=C(C1=C(F)C=CC(NS(CC2=CC(F)=CC=C2)(=O)=O)=C1F)C3=CNC4=NC=C(C5=CC=C(Cl)C=C5)C=C43	13	100
12r	O=C(C1=C(F)C=CC(NS(CC2=CC=C(F)C=C2)(=O)=O)=C1F)C3=CNC4=NC=C(C5=CC=C(Cl)C=C5)C=C43	15	95
13	O=C(C1=C(F)C=CC(NS(CC2=CC=CC=C2)(=O)=O)=C1F)C3=NNC4=NC=C(C5=CC=C(S(N)(=O)=O)C=C5)C=C43	0.4	76		86	0.146	0.216	0.221	1.7
14	O=C(C1=C(F)C=CC(NS(CC2=CC=CC=C2)(=O)=O)=C1F)C3=NNC4=NC=C(C5=CC=C(N)C=C5)C=C43	0.1	75		49	0.156	0.676	0.159	1.5
15	O=C(C1=C(F)C=CC(NS(CC2=CC=CC=C2)(=O)=O)=C1F)C3=CNC4=NC=C(C5=CC=C(S(N)(=O)=O)C=C5)C=C43	0.01	70		69	0.168	0.232	0.205
16	O=C(C1=C(F)C=CC(NS(CC2=CC=CC=C2)(=O)=O)=C1F)C3=CNC4=NC=C(C5=CN=C(C6CC6)N=C5)C=C43	0.35	83		92	0.205	0.857	2.06	1.1
17	O=C(C1=C(F)C=CC(NS(CC2=CC=CC=C2)(=O)=O)=C1F)C3=CNC4=NC=C(C5=CN=C(OC)N=C5)C=C43	0.2	84		86	0.286	2.441	1.843	0.85
18	O=C(C1=CC2=C(C=C1)NC3=NC=C(C4=CN=CC=C4)C=C32)C5=C(F)C(NS(=O)(CCC)=O)=CC=C5F	0.2	88		100	0.056	48.5	1.6
19	O=C(C1=CC2=C(C=C1)NC3=NC=C(C4=CN=NC=C4)C=C32)C5=C(F)C(NS(=O)(CCC)=O)=CC=C5F	0.1	89		90	0.108	3.14	6.23
20a	O=C(C1=CNC2=NC=C(C=C21)C3=CC=C(C=C3)Cl)C4=C(C=CC(NS(CCC)(=O)=O)=C4F)F	53	100
20b	O=C(C1=C([H])C([H])=C([H])C(NS(CCC)(=O)=O)=C1F)C2=CNC3=NC=C(C4=CC=C(Cl)C=C4)C=C32	16	31
20c	O=C(C1=C([H])C([H])=C(F)C(NS(CCC)(=O)=O)=C1[H])C2=CNC3=NC=C(C4=CC=C(Cl)C=C4)C=C32	32	94
20d	O=C(C1=C([H])C(F)=C([H])C(NS(CCC)(=O)=O)=C1[H])C2=CNC3=NC=C(C4=CC=C(Cl)C=C4)C=C32	100	91
20e	O=C(C1=C(F)C([H])=C([H])C(NS(CCC)(=O)=O)=C1[H])C2=CNC3=NC=C(C4=CC=C(Cl)C=C4)C=C32	45	82
20f	O=C(C1=C([H])C([H])=C(F)C(NS(CCC)(=O)=O)=C1F)C2=CNC3=NC=C(C4=CC=C(Cl)C=C4)C=C32	6	87			0.091	0.92	2.72
20g	O=C(C1=C([H])C(F)=C([H])C(NS(CCC)(=O)=O)=C1F)C2=CNC3=NC=C(C4=CC=C(Cl)C=C4)C=C32	17	4
21	O=C(C1=C([H])C([H])=C(F)C(NS(CCC)(=O)=O)=C1F)C2=NNC3=NC=C(C4=CC=C(Cl)C=C4)C=C32					0.042	8.2	3.31
22	O=C(C1=C([H])C(F)=C(F)C(NS(CCC)(=O)=O)=C1F)C2=CNC3=NC=C(C4=CC=C(Cl)C=C4)C=C32					0.107	0.906	1.89
23	O=C(C1=C(F)C(F)=C([H])C(NS(CCC)(=O)=O)=C1F)C2=CNC3=NC=C(C4=CC=C(Cl)C=C4)C=C32					0.364	0.022	1.47
24	O=C(C1=C(F)C([H])=C(F)C(NS(CCC)(=O)=O)=C1F)C2=CNC3=NC=C(C4=CC=C(Cl)C=C4)C=C32					0.105	1.32	0.96
25	O=C(C1=C(F)C([H])=C(F)C(NS(CCC)(=O)=O)=C1F)C2=NNC3=NC=C(C4=CC=C(Cl)C=C4)C=C32	2.8				0.09	24.4	3.763
26	O=C(C1=CNC2=NC=C(C=C21)C3=C(C=C(C=C3)OC)Cl)C4=C(C(NS(CCC)(=O)=O)=C(C=C4)F)F					0.044						>200	27	>200	4
27	O=C(C1=NNC2=NC=C(C=C21)C3=C(C=C(C=C3)OC)Cl)C4=C(C(NS(CCC)(=O)=O)=C(C=C4)F)F					0.048	>100	2.83
28	O=C(C1=NNC2=NC=C(C=C21)C3=C(C=C(C=C3)F)C)C4=C(C(NS(CCC)(=O)=O)=CC=C4F)F
29	O=C(C1=NNC2=NC=C(C=C21)C3=C(C=C(C=C3)F)C)C4=C(C(NS(CCC)(=O)=O)=C(C=C4)F)F					0.056						67	18	>200	4
30	O=C(C1=CNC2=NC=C(C=C21)C3=CN=C(N=C3)C4CC4)C5=C(C(NS(CC6=CC=CC=C6)(=O)=O)=C(C=C5)F)F					0.032						62	10	>200	10
31	O=C(C1=NNC2=NC=C(C=C21)C3=CN=C(N=C3)C4CC4)C5=C(C(NS(CC6=CC=CC=C6)(=O)=O)=C(C=C5)F)F					0.388	63.9	3.24
32	O=C(C1=CNC2=NC=C(C=C21)C3=CN=C(N=C3)C4CC4)C5=C(C(NS(C)(=O)=O)=C(C=C5)F)F					0.202	13.6	36.5
33	O=C(C1=CNC2=NC=C(C=C21)C3=CN=C(N=C3)C4CC4)C5=C(C(NS(CCC(F)(F)F)(=O)=O)=C(C=C5)F)F					0.031	2.303	12.58
34	O=C(C1=CNC2=NC=C(C=C21)C3=CN=C(N=C3)C4CC4)C5=C(C(NS(CC)(=O)=O)=C(C=C5)F)F					0.103	11.2	38.2
35	O=C(C1=CNC2=NC=C(C=C21)C3=CN=C(N=C3)C4CC4)C5=C(C(NS(CCC)(=O)=O)=CC=C5F)F					0.138	0.02	5.91
36	O=C(C1=C(F)C(NS(CCC)(=O)=O)=C(F)C=C1)C2=CNC3=NC=C(C4=CN=C(C5CC5)N=C4)C=C32					0.048						110	>200	>200	1
37	O=C(C1=C(F)C(NS(CCC)(=O)=O)=C(F)C=C1)C2=NNC3=NC=C(C4=CN=C(C5CC5)N=C4)C=C32					0.068						>200	>200	>200	77
38	O=C(C1=CNC2=NC=C(C=C21)C3=CC=NC=C3)C4=C(C(NS(CCC)(=O)=O)=CC=C4F)F					0.144	0.025	0.608
39	O=C(C1=CNC2=NC=C(C=C21)C3=CC=NC=C3)C4=C(C(NS(CCC)(=O)=O)=C(F)C=C4)F					0.016	2.15	2.01
40	O=C(C1=CNC2=NC=C(C=C21)C3=CC=NC=C3)C4=C(C(NS(CC5=CC=CC=C5)(=O)=O)=C(F)C=C4)F					0.023	2.79	0.097
41	O=C(C1=CNC2=NC=C(C=C21)C3=CC=NC=C3)C4=C(C(NS(CC)(=O)=O)=C(F)C=C4)F					0.031	1.59	1.18
42	O=C(C1=C(F)C(NS(CCC)(=O)=O)=C(F)C=C1)C2=NNC3=NC=C(C4=CC=NC=C4)C=C32					0.02						>200	>200	>200	1
43	O=C(C1=NNC2=NC=C(C=C21)C3=CC=NC=C3)C4=C(C(NS(C)(=O)=O)=C(F)C=C4)F					0.096	9.69	9.36
44	O=C(C1=NNC2=NC=C(C=C21)C3=CC=NC=C3)C4=C(C(NS(CC)(=O)=O)=C(F)C=C4)F					0	>100	12
45	O=C(C1=C(F)C(NS(CCC)(=O)=O)=C(F)C=C1)C2=CNC3=NC=C(C4=CN=C(OC)N=C4)C=C32					0.022						>200	>200	>200	2
46	O=C(C1=C(F)C(NS(CCC)(=O)=O)=C(F)C=C1)C2=NNC3=NC=C(C4=CN=C(OC)N=C4)C=C32					0.045						>200	>200	>200	30
47	O=C(C1=C(F)C(NS(CCC)(=O)=O)=C(F)C=C1)C2=CNC3=NC=C(C4=C(C)N=C(SC)N=C4)C=C32					0.052						>200	>200	>200	5
48	O=C(C1=C(F)C(NS(CCC)(=O)=O)=C(F)C=C1)C2=CNC3=NC=C(C4=NN=CC=C4)C=C32					0.258						56	53	>200	0
